# Supplementary material for: PDH Inhibition in Drosophila Ameliorates Sensory Dysfunction Induced by Vincristine Treatment in the Chemotherapy-Induced Peripheral Neuropathy Models
Source: Biomedicines. 2025 Mar 24;13(4):783. doi: 10.3390/biomedicines13040783 (PMC12025153; doi:10.3390/biomedicines13040783)
Supplement: Supplementary file 1 [file biomedicines-13-00783-s001.zip]

Archive with 1 entries (1 files):
- biomedicines-3511124-supplementary.pdf
